# Supplementary material for: Silver-Composited Polydopamine Nanoparticles: Antibacterial and Antioxidant Potential in Nanocomposite Hydrogels
Source: Gels. 2023 Feb 27;9(3):183. doi: 10.3390/gels9030183 (PMC10048004; doi:10.3390/gels9030183)
Supplement: Supplementary file 1 [file gels-09-00183-s001.zip]

Archive with 1 entries (1 files):
- gels-2240462-supplementary.pdf
